# Supplementary material for: A Transcriptomic Analysis Reveals Diverse Regulatory Networks That Respond to Cold Stress in Strawberry (Fragaria×ananassa)
Source: Int J Genomics. 2019 Aug 5;2019:7106092. doi: 10.1155/2019/7106092 (PMC6701341; doi:10.1155/2019/7106092)
Supplement: Supplementary 6 — Table S2: functional enrichment of differentially expressed genes. [file 7106092.f6.xlsx]

## Sheet: Sheet1
Table S2 Functional enrichment of differentially expressed genes
KEGG_ID	GeneID	Count	Description	GeneRatio	BgRatio	pvalue	p.adjust	qvalue
fve04075	101295001/101296110/101308237/101304013/101297192/101300444/101305807/101308526/101313776/101296802/101296256/101308891/101295289/101300148/101298592/101308180/105349271/101303558/101292569/101313952/101297328/101305492/101293159/101308690/101295972/101306300/101297040/101312740/101307307/101291997/101304531/101299702/101301056/101293112/101306953	35	Plant hormone signal transduction	35/331	234/4517	2.79391e-05	0.00271009	0.00229395
fve00941	101305333/101303883/101295969/101306809/101300182/101297977/101298162/101294342/101308284/101298456/101310387	11	Flavonoid biosynthesis	11/331	41/4517	0.000118597	0.00575197	0.00486874
fve04016	101298846/101296110/101308237/101304013/101300444/101305807/101300148/101298592/101308180/101297328/101306915/101297040/101312740/101311683/101304907/101307307/101299017/101299702/101301056/101306953	20	MAPK signaling pathway - plant	20/331	124/4517	0.000581073	0.0169424	0.0143409
fve00500	101301974/101315216/101304321/101302788/101313949/101300431/101291765/101291489/105350292/101309359/101310968/101290740/101310276/101313585/101304277/101297942/101291398/101309943/101301236/101312923/101314586	21	Starch and sucrose metabolism	21/331	137/4517	0.000852157	0.0169424	0.0143409
fve04712	101308922/101295449/101305309/101292653/101293874/101296304/101297428/101298162/101298456	9	Circadian rhythm - plant	9/331	36/4517	0.000873322	0.0169424	0.0143409
fve00592	101311341/101291989/101294384/101291694/101306996/101311343/101298061/101302672/101301283/101292296	10	alpha-Linolenic acid metabolism	10/331	48/4517	0.00206562	0.0333943	0.0282664
