# Supplementary material for: A Transcriptomic Analysis Reveals Diverse Regulatory Networks That Respond to Cold Stress in Strawberry (Fragaria×ananassa)
Source: Int J Genomics. 2019 Aug 5;2019:7106092. doi: 10.1155/2019/7106092 (PMC6701341; doi:10.1155/2019/7106092)
Supplement: Supplementary 7 — Table S3: putative cold stress-involved components in strawberry. [file 7106092.f7.xlsx]

## Sheet: Sheet1
Table S3 Putative cold stress involved components in F. vesca
GeneBank	GeneID	Putative function	Annotation	CK_rpkm	T1_rpkm	log2fdc	GFOLD	p-value	q-value
XM_011468467.1	101313628	ABA response element binding factor, putative, expressed//response to water deprivation//response to cold//regulation of transcription, DNA-dependent//pollen maturation//response to abscisic acid stimulus//response to salt stress//sequence-specific DNA binding//transcription factor activity	product=protein ABSCISIC ACID-INSENSITIVE 5%2C transcript variant X3	0	0	0.151078	0	NA	NA
XM_004303683.2	101311300	CBF/Mak21 family protein, expressed	product=CCAAT/enhancer-binding protein zeta	9.52482	11.3258	0.393234	0.238915	8.72853e-05	0.000220038
XM_004287110.2	101297659	CBF1 interacting corepressor, putative, expressed	product=protein FAM133	8.94348	14.1174	0.800322	0.544782	9.96096e-10	3.88508e-09
XM_004298723.2	101298019	CBF1_like	product=dehydration-responsive element-binding protein 1E	0.482149	4.74438	3.37604	2.65599	6.95958e-36	6.88278e-35
XM_004308069.2	101302987	CBF2_like	product=dehydration-responsive element-binding protein 1B-like	0.0388123	0.0390129	0.151078	0	0.990068	0.996461
XM_011470190.1	101294387	CBF3_like	product=ethylene-responsive transcription factor ERF024	0	0	0.151078	0	NA	NA
XM_004305310.2	101293219	CBF4_like	product=dehydration-responsive element-binding protein 1B-like	0.0628673	0	-1.43388	0	NA	NA
XM_004301404.2	101294181	CBF-like protein, putative, expressed//dehydration-responsive element-binding protein 1D, putative//dehydration-responsive element-binding protein 1A, putative (polypeptide) - Gene27017	product=ethylene-responsive transcription factor ERF022	0	0	0.151078	0	NA	NA
XM_011466482.1	101311092	CBF-like protein, putative, expressed//dehydration-responsive element-binding protein 1D, putative//dehydration-responsive element-binding protein 1A, putative (polypeptide) - Gene27021	product=ethylene-responsive transcription factor ERF021	0	0.12521	2.47301	0	NA	NA
XM_004303313.2	101314005	CORA-like	product=cold and drought-regulated protein CORA-like	0.28018	12.279	5.3409	3.95077	1.95179e-53	2.7196e-52
XM_004293614.2	101309426	cold acclimation WCOR413-like protein gamma form, putative, expressed	product=cold-regulated 413 inner membrane protein 2%2C chloroplastic-like%2C transcript variant X1	149.681	149.255	0.139535	0.0632703	0.829258	0.870865
XM_004293580.2	101295689	cold shock protein-1, putative, expressed	product=glycine-rich protein 2	36.2976	74.3021	1.17628	1.03446	8.95062e-69	1.59441e-67
XM_011462956.1	101297999	cold-inducible RNA-binding protein, putative, expressed (polypeptide) - Gene14170	product=glycine-rich RNA-binding protein 4%2C mitochondrial-like%2C transcript variant X2	0.998691	1.12432	0.30862	0	0.0272445	0.0463737
XM_011462955.1	101296082	cold-inducible RNA-binding protein, putative, expressed (polypeptide) - Gene14171	product=glycine-rich RNA-binding protein 4%2C mitochondrial-like%2C transcript variant X5	0.0996532	0.0166947	-1.65628	0	0.0489358	0.0782477
XM_004307731.2	101295082	ERF105_like	product=ethylene-responsive transcription factor ERF105-like	24.7624	195.872	3.12587	3.00654	0	0
XM_004306413.2	101299030	expressed protein//protein binding//response to water deprivation//response to cold//response to salt stress//zinc ion binding//response to abscisic acid stimulus//expressed protein	product=uncharacterized LOC101299030	53.62	48.0935	-0.0132199	0	0.000455821	0.00105297
XM_004297447.2	101312820	ICE1_like	product=transcription factor ICE1	71.6828	36.3045	-0.837506	-0.749281	1.2297e-151	4.46515e-150
XM_004296966.2	101313107	indole-3-acetate beta-glucosyltransferase, putative, expressed//cold-induced glucosyl transferase, putative, expressed//N2FIX-PWY//UDP-glycosyltransferase	product=crocetin glucosyltransferase%2C chloroplastic-like	13.8423	12.1746	-0.0412605	0	0.0318203	0.053465
XM_004298174.2	101305940	indole-3-acetate beta-glucosyltransferase, putative, expressed//UDP-glycosyltransferase//cold-induced glucosyl transferase, putative, expressed (polypeptide) - Gene06599	product=crocetin glucosyltransferase%2C chloroplastic-like	4.53752	1.37526	-1.56591	-1.15151	8.06255e-24	5.85664e-23
XM_004298175.2	101306231	indole-3-acetate beta-glucosyltransferase, putative, expressed//UDP-glycosyltransferase//cold-induced glucosyl transferase, putative, expressed (polypeptide) - Gene06601	product=crocetin glucosyltransferase%2C chloroplastic-like	0.341161	0.171463	-0.796454	0	0.0390341	0.0643424
XM_004296955.2	101309923	indole-3-acetate beta-glucosyltransferase, putative, expressed//UDP-glycosyltransferase//cold-induced glucosyl transferase, putative, expressed (polypeptide) - Gene06602	product=crocetin glucosyltransferase%2C chloroplastic-like	25.4625	26.8683	0.221126	0.0961273	0.101392	0.1488
